# Supplementary material for: Selection for tandem stop codons in ciliate species with reassigned stop codons
Source: PLoS One. 2019 Nov 26;14(11):e0225804. doi: 10.1371/journal.pone.0225804 (PMC6879139; doi:10.1371/journal.pone.0225804)
Supplement: S1 Table — (XLSX) [file pone.0225804.s001.xlsx]

## Sheet: Sheet1
S1 Table.Genomes used in the study
Organism	Phylogenetic Classification	Grouping In This Study	Download site	Accession number
Stentor coeruleus	Ciliate	Ciliate (Standard Code)	ciliates.org
Euplotes octocarinatus	Ciliate	Ciliate (Stop = UAG, UAA)	http://ciliates.ihb.ac.cn/database/home/#eo
Tetrahymena borealis	Ciliate	Ciliate (Stop = UGA)	ciliates.org
Pseudocohnilembus persalinus	Ciliate	Ciliate (Stop = UGA)	ncbi.nlm.nih.gov	GCA_001447515.1
Ichthyophthirius mutifilis	Ciliate	Ciliate (Stop = UGA)	ciliates.org
Oxytricha trifallax	Ciliate	Ciliate (Stop = UGA)	ciliates.org
Paramecium tetraurelia	Ciliate	Ciliate (Stop = UGA)	ncbi.nlm.nih.gov	GCF_000165425.1
Stylonychia lemnae	Ciliate	Ciliate (Stop = UGA)	ciliates.org
Tetrahymena ellioti	Ciliate	Ciliate (Stop = UGA)	ciliates.org
Tetrahymena malaccensis	Ciliate	Ciliate (Stop = UGA)	ciliates.org
Tetrahymena thermophila	Ciliate	Ciliate (Stop = UGA)	ciliates.org
Giardia intestinalis	Diplomonad	Diplomonad (Standard Code)	ncbi.nlm.nih.gov	GCF_000002435.1
Giardia muris	Diplomonad	Diplomonad (Standard Code)	ncbi.nlm.nih.gov	GCA_006247105.1
Spironucleus salmonicida	Diplomonad	Diplomonad (Stop = UGA)	ncbi.nlm.nih.gov	GCA_000497125.1
Babesia sp.	Apicomplexan	Other Alveolates (Standard Code)	ncbi.nlm.nih.gov	GCA_002095265.1
Cryptosporidium muris	Apicomplexan	Other Alveolates (Standard Code)	ncbi.nlm.nih.gov	GCF_000006515.1
Cryptosporidium parvum	Apicomplexan	Other Alveolates (Standard Code)	ncbi.nlm.nih.gov	GCF_000165345.1
Neospora caninum	Apicomplexan	Other Alveolates (Standard Code)	ncbi.nlm.nih.gov	GCF_000208865.1
Plasmodium falciparum	Apicomplexan	Other Alveolates (Standard Code)	ncbi.nlm.nih.gov	GCF_000002765.3
Plasmodium vivax	Apicomplexan	Other Alveolates (Standard Code)	ncbi.nlm.nih.gov	GCF_000002415.2
Theileria equi	Apicomplexan	Other Alveolates (Standard Code)	ncbi.nlm.nih.gov	GCF_000342415.1
Toxoplasma gondii	Apicomplexan	Other Alveolates (Standard Code)	ncbi.nlm.nih.gov	GCF_000006565.2
Theileria orientalis	Apicomplexan	Other Alveolates (Standard Code)	ncbi.nlm.nih.gov	GCF_000740895.1
Vitrella brassicaformis	Chromerid	Other Alveolates (Standard Code)	ncbi.nlm.nih.gov	GCA_001179505.1
Symbiodinium microadriaticum	Dinoflagellate	Other Alveolates (Standard Code)	ncbi.nlm.nih.gov	GCA_001939145.1
Perkinsus marinus	Perkinzoa	Other Alveolates (Standard Code)	ncbi.nlm.nih.gov	GCF_000006405.1
Pseudo-nitzschia multistriata	Stramenopiles	Other Eukaryotes (Standard Code)	ncbi.nlm.nih.gov	GCA_900660405.1
Thalassiosira pseudonana	Stramenopiles	Other Eukaryotes (Standard Code)	ncbi.nlm.nih.gov	GCF_000149405.2
Ectocarpus siliculosus	Stramenopiles	Other Eukaryotes (Standard Code)	ncbi.nlm.nih.gov	GCA_000310025.1
Aureococcus anophagefferens	Stramenopiles	Other Eukaryotes (Standard Code)	ncbi.nlm.nih.gov	GCF_000186865.1
Hondaea fermentalgiana	Stramenopiles	Other Eukaryotes (Standard Code)	ncbi.nlm.nih.gov	GCA_002897355.1
Hyphochytrium catenoides	Stramenopiles	Other Eukaryotes (Standard Code)	ncbi.nlm.nih.gov	GCA_900088475.1
Blastocystis hominis	Stramenopiles	Other Eukaryotes (Standard Code)	ncbi.nlm.nih.gov	GCF_000151665.1
Nannochloropsis gaditana	Stramenopiles	Other Eukaryotes (Standard Code)	ncbi.nlm.nih.gov	GCF_000240725.1
Saprolegnia diclina	Stramenopiles	Other Eukaryotes (Standard Code)	ncbi.nlm.nih.gov	GCF_000281045.1
Phytophthora infestans	Stramenopiles	Other Eukaryotes (Standard Code)	ncbi.nlm.nih.gov	GCF_000142945.1
Emiliania huxleyi	Haptophyte	Other Eukaryotes (Standard Code)	ncbi.nlm.nih.gov	GCF_000372725.1
Dictyostelium discoideum	Amoebozoa	Other Eukaryotes (Standard Code)	ncbi.nlm.nih.gov	GCF_000004695.1
Entamoeba histolytica	Amoebozoa	Other Eukaryotes (Standard Code)	ncbi.nlm.nih.gov	GCF_000208925.1
Acytostelium subglobosum	Amoebozoa	Other Eukaryotes (Standard Code)	ncbi.nlm.nih.gov	GCF_000787575.1
Acanthamoeba castellanii	Amoebozoa	Other Eukaryotes (Standard Code)	ncbi.nlm.nih.gov	GCF_000313135.1
Cavenderia fasciculata	Amoebozoa	Other Eukaryotes (Standard Code)	ncbi.nlm.nih.gov	GCF_000203815.1
Reticulomyxa filosa	Rhizaria	Other Eukaryotes (Standard Code)	ncbi.nlm.nih.gov	GCA_000512085.1
Trypanosoma cruzi	Euglenozoa	Other Eukaryotes (Standard Code)	ncbi.nlm.nih.gov	GCF_000209065.1
Leishmania major	Euglenozoa	Other Eukaryotes (Standard Code)	ncbi.nlm.nih.gov	GCF_000002725.2
Phytomonas	Euglenozoa	Other Eukaryotes (Standard Code)	ncbi.nlm.nih.gov	GCA_000582765.1
Leishmania braziliensis	Euglenozoa	Other Eukaryotes (Standard Code)	ncbi.nlm.nih.gov	GCF_000002845.2
Leptomonas seymouri	Euglenozoa	Other Eukaryotes (Standard Code)	ncbi.nlm.nih.gov	GCA_001299535.1
Trichomonas vaginalis	Parabasilid	Other Eukaryotes (Standard Code)	ncbi.nlm.nih.gov	GCF_000002825.2
Tritrichomonas foetus	Parabasilid	Other Eukaryotes (Standard Code)	ncbi.nlm.nih.gov	GCA_001839685.1
Cyanidioschyzon merolae	Red Algae	Other Eukaryotes (Standard Code)	ncbi.nlm.nih.gov	GCF_000091205.1
Porphyra umbilicalis	Red Algae	Other Eukaryotes (Standard Code)	ncbi.nlm.nih.gov	GCA_002049455.2
Chondrus crispus	Red Algae	Other Eukaryotes (Standard Code)	ncbi.nlm.nih.gov	GCF_000350225.1
Galdieria sulphuraria	Red Algae	Other Eukaryotes (Standard Code)	ncbi.nlm.nih.gov	GCF_000341285.1
Chlamydomonas reinhardtii	Viridiplantae	Other Eukaryotes (Standard Code)	ncbi.nlm.nih.gov	GCF_000002595.1
Volvox carteri	Viridiplantae	Other Eukaryotes (Standard Code)	ncbi.nlm.nih.gov	GCF_000143455.1
Ostreococcus sp. 'lucimarinus'	Viridiplantae	Other Eukaryotes (Standard Code)	ncbi.nlm.nih.gov	GCF_000092065.1
Tetrabaena socialis	Viridiplantae	Other Eukaryotes (Standard Code)	ncbi.nlm.nih.gov	GCA_002891735.1
Micractinium conductrix	Viridiplantae	Other Eukaryotes (Standard Code)	ncbi.nlm.nih.gov	GCA_002245815.2
Arabidopsis thaliana	Viridiplantae	Other Eukaryotes (Standard Code)	ncbi.nlm.nih.gov	GCF_000001735.3
Glycine max	Viridiplantae	Other Eukaryotes (Standard Code)	ncbi.nlm.nih.gov	GCF_000004515.4
Physcomitrella patens	Viridiplantae	Other Eukaryotes (Standard Code)	ncbi.nlm.nih.gov	GCF_000002425.3
Phaseolus vulgaris	Viridiplantae	Other Eukaryotes (Standard Code)	ncbi.nlm.nih.gov	GCF_000499845.1
Brassica oleracea	Viridiplantae	Other Eukaryotes (Standard Code)	ncbi.nlm.nih.gov	GCF_000695525.1
Coccidioides posadasii	Fungi	Other Eukaryotes (Standard Code)	ncbi.nlm.nih.gov	GCF_000151335.2
Fusarium oxysporum	Fungi	Other Eukaryotes (Standard Code)	ncbi.nlm.nih.gov	GCF_000149955.1
Candida albicans	Fungi	Other Eukaryotes (Standard Code)	ncbi.nlm.nih.gov	GCF_000182965.3
Saccharomyces cerevisiae	Fungi	Other Eukaryotes (Standard Code)	ncbi.nlm.nih.gov	GCF_000146045.2
Schizosaccharomyces pombe	Fungi	Other Eukaryotes (Standard Code)	ncbi.nlm.nih.gov	GCF_000002945.1
Cryptococcus neoformans	Fungi	Other Eukaryotes (Standard Code)	ncbi.nlm.nih.gov	GCF_000149245.1
Puccinia triticina	Fungi	Other Eukaryotes (Standard Code)	ncbi.nlm.nih.gov	GCA_000151525.2
Amanita muscaria	Fungi	Other Eukaryotes (Standard Code)	ncbi.nlm.nih.gov	GCA_000827485.1
Kwoniella heveanensis	Fungi	Other Eukaryotes (Standard Code)	ncbi.nlm.nih.gov	GCA_000507405.3
Postia placenta	Fungi	Other Eukaryotes (Standard Code)	ncbi.nlm.nih.gov	GCF_002117355.1
Monosiga brevicollis	Choanoflagellate	Other Eukaryotes (Standard Code)	ncbi.nlm.nih.gov	GCF_000002865.3
Salpingoeca rosetta	Choanoflagellate	Other Eukaryotes (Standard Code)	ncbi.nlm.nih.gov	GCF_000188695.1
Anolis carolinensis	Metazoa	Other Eukaryotes (Standard Code)	ncbi.nlm.nih.gov	GCF_000090745.1
Apis mellifera	Metazoa	Other Eukaryotes (Standard Code)	ncbi.nlm.nih.gov	GCF_000002195.4
Caenorhabditis elegans	Metazoa	Other Eukaryotes (Standard Code)	ncbi.nlm.nih.gov	GCF_000002985.6
Drosophila melanogaster	Metazoa	Other Eukaryotes (Standard Code)	ncbi.nlm.nih.gov	GCF_000001215.4
Daphnia pulex	Metazoa	Other Eukaryotes (Standard Code)	ncbi.nlm.nih.gov	GCA_000187875.1
Fundulus heteroclitus	Metazoa	Other Eukaryotes (Standard Code)	ncbi.nlm.nih.gov	GCF_000826765.1
Nothobranchius furzeri	Metazoa	Other Eukaryotes (Standard Code)	ncbi.nlm.nih.gov	GCF_001465895.1
Tribolium castaneum	Metazoa	Other Eukaryotes (Standard Code)	ncbi.nlm.nih.gov	GCF_000002335.3
Xenopus tropicalis	Metazoa	Other Eukaryotes (Standard Code)	ncbi.nlm.nih.gov	GCF_000004195.3
Homo sapiens	Metazoa	Other Eukaryotes (Standard Code)	ncbi.nlm.nih.gov	GCF_000001405.37

## Sheet: Sheet2
Reference Name	Organism	Taxon	TaxID	GeneticCode	included	Accession	Download	GFF File	Assembly File	Link	GFF Marker
CilT2_E_Vannus	Euplotes vannus	Ciliate (Stop = UAG, UAA)		10	1	http://evan.ciliate.org/	http://evan.ciliate.org/system/downloads/	Euplotes_vannus_Mar2018.gff3	Euplotes_vannus_Mar2018_assembly.fasta	http://evan.ciliate.org/index.php/home/downloads
CilT0_S_coeruleus	Stentor coeruleus	Ciliate (Standard Code)		1	1	http://stentor.ciliate.org/	http://stentor.ciliate.org/system/downloads/	S_coeruleus_Nov2016_marked.gff3	S_coeruleus_Nov2016_assembly.fasta		Parent=
CilT1_I_mutifilis	Ichthyophthirius mutifilis	Ciliate (Stop = UGA)		6	1			img1_0407.gff3	img1_0407.assembly.fsa		ID=
CilT1_Laurentiella	Laurentiella sp. PUJRC_G5	Ciliate (Stop = UGA)	1615773		0	GCA_001272975.2	ftp://ftp.ncbi.nlm.nih.gov/genomes/all/GCA/001/272/975/GCA_001272975.2_ASM127297v2/	GCA_001272975.2_ASM127297v2_genomic.gff	GCA_001272975.2_ASM127297v2_genomic.fna
CilT1_O_trifallax	Oxytricha trifallax	Ciliate (Stop = UGA)		6	1			Oxytricha_trifallax_022112.gff3	Oxytricha_trifallax_022112_assembly.fasta		ID=
CilT1_P_biaurelia	Paramecium biaurelia	Ciliate (Stop = UGA)	65126		0			GCA_000733385.1_ASM73338v1_genomic.gff	GCA_000733385.1_ASM73338v1_genomic.fna
CilT1_P_caudatum	Paramecium caudatum	Ciliate (Stop = UGA)	5885		0			GCA_000715435.1_caudatum_43c3d_assembly_v1_genomic.gff	GCA_000715435.1_caudatum_43c3d_assembly_v1_genomic.fna
CilT1_P_persalinus	Pseudocohnilembus persalinus	Ciliate (Stop = UGA)		6	1			GCA_001447515.1_ASM144751v1_genomic.gff	GCA_001447515.1_ASM144751v1_genomic.fna		protein_id=
CilT1_P_sexaurelia	Paramecium sexaurelia	Ciliate (Stop = UGA)	65128		0			GCA_000733375.1_ASM73337v1_genomic.gff	GCA_000733375.1_ASM73337v1_genomic.fna
CilT1_P_tetraurelia	Paramecium tetraurelia	Ciliate (Stop = UGA)		6	1			GCF_000165425.1_ASM16542v1_genomic.gff	GCF_000165425.1_ASM16542v1_genomic.fna		GeneID:
CilT1_Paraurostyla	Paraurostyla sp. PUJRC_G6	Ciliate (Stop = UGA)	1615771		0			GCA_001272965.2_ASM127296v2_genomic.gff	GCA_001272965.2_ASM127296v2_genomic.fna
CilT1_S_histriomuscorum	Sterkiella histriomuscorum	Ciliate (Stop = UGA)	94289		0			GCA_001273305.2_ASM127330v2_genomic.gff	GCA_001273305.2_ASM127330v2_genomic.fna
CilT1_S_lemnae	Stylonychia lemnae	Ciliate (Stop = UGA)		6	1			stylo.gff3	stylo_assembly.fa		Parent=
CilT1_T_borealis	Tetrahymena borealis	Ciliate (Stop = UGA)		6	1			T_borealis_oct2012_supercontigs.fasta	T_borealis_oct2012.gff3		Parent=
CilT1_T_elliotti	Tetrahymena ellioti	Ciliate (Stop = UGA)		6	1			T_elliotti_oct2012_supercontigs.fasta	T_elliotti_oct2012.gff3		Parent=
CilT1_T_malaccensis	Tetrahymena malaccensis	Ciliate (Stop = UGA)		6	1			T_malaccensis_oct2012_supercontigs.fasta	T_malaccensis_oct2012.gff3		Parent=
CilT1_T_thermophila	Tetrahymena thermophila	Ciliate (Stop = UGA)		6	1			T_thermophila_June2014_assembly.fasta	T_thermophila_June2014.gff3		Parent=
CilT1_Tetmemena	Tetmemena sp. SeJ-2015	Ciliate (Stop = UGA)	1609942		0			GCA_001273295.2_ASM127329v2_genomic.gff	GCA_001273295.2_ASM127329v2_genomic.fna
CilT1_U_citrina	Uroleptopsis citrina	Ciliate (Stop = UGA)	693449		0			GCA_001653735.1_Ucit_macronuclear_v.1.0_genomic.gff	GCA_001653735.1_Ucit_macronuclear_v.1.0_genomic.fna
CilT1_Urostyla	Urostyla sp. PUJRC_G1	Ciliate (Stop = UGA)	1615772		0			GCA_001272955.2_ASM127295v2_genomic.gff	GCA_001272955.2_ASM127295v2_genomic.fna
CilT2_E_focardii	Euplotes focardii	Ciliate (Stop = UAG, UAA)	36767		0			GCA_001880345.1_ASM188034v1_genomic.gff	GCA_001880345.1_ASM188034v1_genomic.fna
AlvT0_A_taiwanensis	AlvT0_A_taiwanensis				0			GCA_000172235.1_ASM17223v1_genomic.gff	GCA_000172235.1_ASM17223v1_genomic.fna
AlvT0_Babesia	Babesia sp.	Other Alveolates (Standard Code)		1	1			GCA_002095265.1_B_xinjiang1.0_genomic.gff	GCA_002095265.1_B_xinjiang1.0_genomic.fna		protein_id=
AlvT0_C_cayetansis	AlvT0_C_cayetansis				0			GCF_000769155.1_ASM76915v2_genomic.gff	GCF_000769155.1_ASM76915v2_genomic.fna
AlvT0_C_muris	Cryptosporidium muris	Other Alveolates (Standard Code)		1	1			GCF_000006515.1_JCVI_cmg_v1.0_genomic.gff	GCF_000006515.1_JCVI_cmg_v1.0_genomic.fna		GeneID:
AlvT0_C_parvum	Cryptosporidium parvum	Other Alveolates (Standard Code)		1	1			GCF_000165345.1_ASM16534v1_genomic.gff	GCF_000165345.1_ASM16534v1_genomic.fna		GeneID:
AlvT0_C_velia	AlvT0_C_velia				0			GCA_000585135.1_J2_genomic.gff	GCA_000585135.1_J2_genomic.fna
AlvT0_Cryptosporidium	AlvT0_Cryptosporidium				0			GCA_000831705.1_ASM83170v1_genomic.gff	GCA_000831705.1_ASM83170v1_genomic.fna
AlvT0_E_falciformis	AlvT0_E_falciformis				0			GCA_002271815.1_ASM227181v1_genomic.gff	GCA_002271815.1_ASM227181v1_genomic.fna
AlvT0_G_niphandrodes	AlvT0_G_niphandrodes				0			GCF_000223845.1_GNI3_genomic.gff	GCF_000223845.1_GNI3_genomic.fna
AlvT0_H_hammondi	AlvT0_H_hammondi				0			GCF_000258005.1_HHA1_v02_genomic.gff	GCF_000258005.1_HHA1_v02_genomic.fna
AlvT0_H_tartakovskyi	AlvT0_H_tartakovskyi				0			GCA_001625125.1_ASM162512v1_genomic.gff	GCA_001625125.1_ASM162512v1_genomic.fna
AlvT0_N_caninum	Neospora caninum	Other Alveolates (Standard Code)		1	1			GCF_000208865.1_ASM20886v2_genomic.gff	GCF_000208865.1_ASM20886v2_genomic.fna		GeneID:
AlvT0_P_falciparum	Plasmodium falciparum	Other Alveolates (Standard Code)		1	1			GCF_000002765.3_ASM276v1_genomic.gff	GCF_000002765.3_ASM276v1_genomic.fna		GeneID:
AlvT0_P_marinus	Perkinsus marinus	Other Alveolates (Standard Code)		1	1			GCF_000006405.1_JCVI_PMG_1.0_genomic.gff	GCF_000006405.1_JCVI_PMG_1.0_genomic.fna		GeneID:
AlvT0_P_mininmum	AlvT0_P_mininmum				0			GCA_001652855.1_Pro_Min_D-127.v1.0_genomic.gff	GCA_001652855.1_Pro_Min_D-127.v1.0_genomic.fna
AlvT0_P_vivax	Plasmodium vivax	Other Alveolates (Standard Code)		1	1			GCF_000002415.2_ASM241v2_genomic.gff	GCF_000002415.2_ASM241v2_genomic.fna		GeneID:
AlvT0_S_microadriaticum	Symbiodinium microadriaticum	Other Alveolates (Standard Code)		1	1			GCA_001939145.1_ASM193914v1_genomic.gff	GCA_001939145.1_ASM193914v1_genomic.fna		protein_id=
AlvT0_S_minutum	AlvT0_S_minutum				0			GCA_000507305.1_ASM50730v1_genomic.gff	GCA_000507305.1_ASM50730v1_genomic.fna
AlvT0_S_neurona	AlvT0_S_neurona				0			GCA_000727475.1_ASM72747v1_genomic.gff	GCA_000727475.1_ASM72747v1_genomic.fna
AlvT0_T_annulata	AlvT0_T_annulata				0			GCF_000003225.3_ASM322v1_genomic.gff	GCF_000003225.3_ASM322v1_genomic.fna
AlvT0_T_equi	Theileria equi	Other Alveolates (Standard Code)		1	1			GCF_000342415.1_JCVI-bewag-v1.1_genomic.gff	GCF_000342415.1_JCVI-bewag-v1.1_genomic.fna		GeneID:
AlvT0_T_gondii	Toxoplasma gondii	Other Alveolates (Standard Code)		1	1			GCF_000006565.2_TGA4_genomic.gff	GCF_000006565.2_TGA4_genomic.fna		GeneID:
AlvT0_T_orientalis	Theileria orientalis	Other Alveolates (Standard Code)		1	1			GCF_000740895.1_ASM74089v1_genomic.gff	GCF_000740895.1_ASM74089v1_genomic.fna		GeneID:
AlvT0_V_brassicaformis	Vitrella brassicaformis	Other Alveolates (Standard Code)		1	1			GCA_001179505.1_Vbrassicaformis_genomic.gff	GCA_001179505.1_Vbrassicaformis_genomic.fna		protein_id=
DipT0_G_intestinalis	Giardia intestinalis	Diplomonad (Standard Code)		1	1			GCF_000002435.1_GL2_genomic.gff	GCF_000002435.1_GL2_genomic.fna		GeneID:
DipT1_S_salmonicida	Spironucleus salmonicida	Diplomonad (Stop = UGA)		6	1			GCA_000497125.1_SSK3.0_genomic.gff	GCA_000497125.1_SSK3.0_genomic.fna		Parent=
StanT0_A_carolinensis	Anolis carolinensis	Other Eukaryotes (Standard Code)		1	1			GCF_000090745.1_AnoCar2.0_genomic.gff	GCF_000090745.1_AnoCar2.0_genomic.fna		GeneID:
StanT0_A_gambiae	Anopheles gambiae	Other Eukaryotes (Standard Code)		1	1			GCF_000005575.2_AgamP3_genomic.gff	GCF_000005575.2_AgamP3_genomic.fna		GeneID:
StanT0_A_mellifera	Apis mellifera	Other Eukaryotes (Standard Code)		1	1			GCF_000002195.4_Amel_4.5_genomic.gff	GCF_000002195.4_Amel_4.5_genomic.fna		GeneID:
StanT0_A_pisum	Acyrthosiphon pisum	Other Eukaryotes (Standard Code)		1	1			GCF_000142985.2_Acyr_2.0_genomic.gff	GCF_000142985.2_Acyr_2.0_genomic.fna		GeneID:
StanT0_A_thaliana	Arabidopsis thaliana	Other Eukaryotes (Standard Code)		1	1			GCF_000001735.3_TAIR10_genomic.gff	GCF_000001735.3_TAIR10_genomic.fna		GeneID:
StanT0_B_mori	Bombyx mori	Other Eukaryotes (Standard Code)		1	1			GCF_000151625.1_ASM15162v1_genomic.gff	GCF_000151625.1_ASM15162v1_genomic.fna		GeneID:
StanT0_C_albicans	Candida albicans	Other Eukaryotes (Standard Code)		1	1			GCF_000182965.3_ASM18296v3_genomic.gff	GCF_000182965.3_ASM18296v3_genomic.fna		GeneID:
StanT0_C_elegans	Caenorhabditis elegans	Other Eukaryotes (Standard Code)		1	1			GCF_000002985.6_WBcel235_genomic.gff	GCF_000002985.6_WBcel235_genomic.fna		GeneID:
StanT0_C_quinquefasciatus	Culex quinquefasciatus	Other Eukaryotes (Standard Code)		1	1			GCF_000209185.1_CulPip1.0_genomic.gff	GCF_000209185.1_CulPip1.0_genomic.fna		GeneID:
StanT0_C_reinhardtii	Chlamydomonas reinhardtii	Other Eukaryotes (Standard Code)		1	1			GCF_000002595.1_v3.0_genomic.gff	GCF_000002595.1_v3.0_genomic.fna		GeneID:
StanT0_D_discoideum	Dictyostelium discoideum	Other Eukaryotes (Standard Code)		1	1			GCF_000004695.1_dicty_2.7_genomic.gff	GCF_000004695.1_dicty_2.7_genomic.fna		GeneID:
StanT0_D_melanogaster	Drosophila melanogaster	Other Eukaryotes (Standard Code)		1	1			GCF_000001215.4_Release_6_plus_ISO1_MT_genomic.gff	GCF_000001215.4_Release_6_plus_ISO1_MT_genomic.fna		GeneID:
StanT0_D_mojavensis	Drosophila mojavensis	Other Eukaryotes (Standard Code)		1	1			GCF_000005175.2_dmoj_caf1_genomic.gff	GCF_000005175.2_dmoj_caf1_genomic.fna		GeneID:
StanT0_D_persimilis	Drosophila persimilis	Other Eukaryotes (Standard Code)		1	1			GCF_000005195.2_dper_caf1_genomic.gff	GCF_000005195.2_dper_caf1_genomic.fna		GeneID:
StanT0_D_pulex	Daphnia pulex	Other Eukaryotes (Standard Code)		1	1			GCA_000187875.1_V1.0_genomic.gff	GCA_000187875.1_V1.0_genomic.fna		protein_id=
StanT0_D_rerio	StanT0_D_rerio				0			GCF_000002035.6_GRCz11_genomic.gff	GCF_000002035.6_GRCz11_genomic.fna		GeneID:
StanT0_D_virilis	Drosophila virilis	Other Eukaryotes (Standard Code)		1	1			GCF_000005245.1_dvir_caf1_genomic.gff	GCF_000005245.1_dvir_caf1_genomic.fna		GeneID:
StanT0_E_huxleyi	Emiliania huxleyi	Other Eukaryotes (Standard Code)		1	1			GCF_000372725.1_Emiliana_huxleyi_CCMP1516_main_genome_assembly_v1.0_genomic.gff	GCF_000372725.1_Emiliana_huxleyi_CCMP1516_main_genome_assembly_v1.0_genomic.fna		GeneID:
StanT0_F_heteroclitus	Fundulus heteroclitus	Other Eukaryotes (Standard Code)		1	1			GCF_000826765.1_Fundulus_heteroclitus-3.0.2_genomic.gff	GCF_000826765.1_Fundulus_heteroclitus-3.0.2_genomic.fna		GeneID:
StanT0_G_max	Glycine max	Other Eukaryotes (Standard Code)		1	1			GCF_000004515.4_Glycine_max_v2.0_genomic.gff	GCF_000004515.4_Glycine_max_v2.0_genomic.fna		GeneID:
StanT0_H_sapiens	Homo sapiens	Other Eukaryotes (Standard Code)		1	1			GCF_000001405.37_GRCh38.p11_genomic.gff	GCF_000001405.37_GRCh38.p11_genomic.fna		GeneID:
StanT0_I_scapularis	Ixodes scapularis	Other Eukaryotes (Standard Code)		1	1			GCF_000208615.1_JCVI_ISG_i3_1.0_genomic.gff	GCF_000208615.1_JCVI_ISG_i3_1.0_genomic.fna		GeneID:
StanT0_N_furzeri	Nothobranchius furzeri	Other Eukaryotes (Standard Code)		1	1			GCF_001465895.1_Nfu_20140520_genomic.gff	GCF_001465895.1_Nfu_20140520_genomic.fna		GeneID:
StanT0_N_vectensis	StanT0_N_vectensis			1	0			GCF_000209225.1_ASM20922v1_genomic.gff	GCF_000209225.1_ASM20922v1_genomic.fna
StanT0_N_vitripennis	Nasonia vitripennis	Other Eukaryotes (Standard Code)		1	1			GCF_000002325.3_Nvit_2.1_genomic.gff	GCF_000002325.3_Nvit_2.1_genomic.fna		GeneID:
StanT0_O_latipes	Oryzias latipes	Other Eukaryotes (Standard Code)		1	1			GCF_000313675.1_ASM31367v1_genomic.gff	GCF_000313675.1_ASM31367v1_genomic.fna		GeneID:
StanT0_P_barbatus	Pogonomyrmex barbatus	Other Eukaryotes (Standard Code)		1	1			GCF_000187915.1_Pbar_UMD_V03_genomic.gff	GCF_000187915.1_Pbar_UMD_V03_genomic.fna		GeneID:
StanT0_P_humanus	Pediculus humanus	Other Eukaryotes (Standard Code)		1	1			GCF_000006295.1_JCVI_LOUSE_1.0_genomic.gff	GCF_000006295.1_JCVI_LOUSE_1.0_genomic.fna		GeneID:
StanT0_P_patens	Physcomitrella patens	Other Eukaryotes (Standard Code)		1	1			GCF_000002425.3_V1.1_genomic.gff	GCF_000002425.3_V1.1_genomic.fna		GeneID:
StanT0_S_cerevisiae	Saccharomyces cerevisiae	Other Eukaryotes (Standard Code)		1	1			GCF_000146045.2_R64_genomic.gff	GCF_000146045.2_R64_genomic.fna		GeneID:
StanT0_S_pombe	Schizosaccharomyces pombe	Other Eukaryotes (Standard Code)		1	1			GCF_000002945.1_ASM294v2_genomic.gff	GCF_000002945.1_ASM294v2_genomic.fna		GeneID:
StanT0_T_castaneum	Tribolium castaneum	Other Eukaryotes (Standard Code)		1	1			GCF_000002335.3_Tcas5.2_genomic.gff	GCF_000002335.3_Tcas5.2_genomic.fna		GeneID:
StanT0_T_syrichta_tarsier	Tarsius syrichta	Other Eukaryotes (Standard Code)		1	1			GCF_000164805.1_Tarsius_syrichta-2.0.1_genomic.gff	GCF_000164805.1_Tarsius_syrichta-2.0.1_genomic.fna		GeneID:
StanT0_X_tropicalis	Xenopus tropicalis	Other Eukaryotes (Standard Code)		1	1			GCF_000004195.3_Xenopus_tropicalis_v9.1_genomic.gff	GCF_000004195.3_Xenopus_tropicalis_v9.1_genomic.fna		GeneID:
