# Supplementary material for: Selection for tandem stop codons in ciliate species with reassigned stop codons
Source: PLoS One. 2019 Nov 26;14(11):e0225804. doi: 10.1371/journal.pone.0225804 (PMC6879139; doi:10.1371/journal.pone.0225804)
Supplement: S2 Table — (XLSX) [file pone.0225804.s002.xlsx]

## Sheet: Results_Type1_20
S2 Table. SCO score for the first 6 UTR positions
Organism	Phylogenetic Classification	Type	1	2	3	4	5	6
Stentor coeruleus	Ciliate	Ciliate (Standard Code)	0.179679	0.0828378	0.219979	0.10722	0.032176	0.0652293
Euplotes octocarinatus	Ciliate	Ciliate (Stop = UAG, UAA)	-0.211248	-0.056406	-0.0319971	-0.0111493	-0.0218287	-0.0395969
Ichthyophthirius mutifilis	Ciliate	Ciliate (Stop = UGA)	0.3502	0.0550948	0.117346	0.0936421	-0.0493545	-0.0236593
Oxytricha trifallax	Ciliate	Ciliate (Stop = UGA)	0.258172	0.454174	0.479633	0.510707	0.353422	0.335709
Paramecium tetraurelia	Ciliate	Ciliate (Stop = UGA)	0.669694	0.597889	0.453902	0.338473	0.133748	0.0906653
Pseudocohnilembus persalinus	Ciliate	Ciliate (Stop = UGA)	0.681008	0.756166	0.750248	0.574578	0.111181	0.18737
Stylonychia lemnae	Ciliate	Ciliate (Stop = UGA)	0.517637	0.540194	0.461025	0.463368	0.427073	0.379809
Tetrahymena borealis	Ciliate	Ciliate (Stop = UGA)	0.216557	0.32299	0.626157	0.585426	0.256473	0.175122
Tetrahymena ellioti	Ciliate	Ciliate (Stop = UGA)	0.313117	0.258447	0.572047	0.523632	0.261769	0.236894
Tetrahymena malaccensis	Ciliate	Ciliate (Stop = UGA)	0.107729	0.348623	0.598226	0.591881	0.200487	0.067576
Tetrahymena thermophila	Ciliate	Ciliate (Stop = UGA)	0.209991	0.235166	0.453673	0.509551	0.157573	0.163104
Giardia intestinalis	Diplomonad	Diplomonad (Standard Code)	-0.164794	0.0364958	0.122769	0.037931	-0.0311877	-0.0963165
Giardia muris	Diplomonad	Diplomonad (Standard Code)	-0.197855	-0.0462281	-0.0349177	0.0879341	-0.0616888	-0.247168
Spironucleus salmonicida	Diplomonad	Diplomonad (Stop = UGA)	0.242352	0.0267875	0.0177204	-0.0211062	-0.310259	-0.478257
Babesia sp.	Apicomplexan	Other Alveolates (Standard Code)	-0.114774	-0.0538752	0.0297187	0.062026	0.0115658	-0.0106334
Cryptosporidium muris	Apicomplexan	Other Alveolates (Standard Code)	-0.170972	0.0923547	0.00983725	-0.00178233	0.0347564	-0.0461093
Cryptosporidium parvum	Apicomplexan	Other Alveolates (Standard Code)	-0.150629	-0.0742136	0.0480471	-0.108945	-0.0424602	-0.0882591
Neospora caninum	Apicomplexan	Other Alveolates (Standard Code)	-0.729576	-0.579852	-0.580223	-0.436398	-0.566105	-0.514723
Plasmodium falciparum	Apicomplexan	Other Alveolates (Standard Code)	-0.404692	-0.253619	-0.366654	-0.369531	-0.191046	-0.28808
Plasmodium vivax	Apicomplexan	Other Alveolates (Standard Code)	-0.536654	-0.412886	-0.137815	-0.187127	-0.111434	-0.275193
Theileria equi	Apicomplexan	Other Alveolates (Standard Code)	0.0458523	-0.154295	-0.0969546	-0.116627	-0.108259	-0.117168
Theileria orientalis	Apicomplexan	Other Alveolates (Standard Code)	-0.597285	-0.0649663	0.00132286	-0.0606663	0.125293	0.0595955
Toxoplasma gondii	Apicomplexan	Other Alveolates (Standard Code)	-0.619552	-0.476606	-0.534996	-0.403795	-0.52549	-0.518488
Vitrella brassicaformis	Chromerid	Other Alveolates (Standard Code)	-0.0955757	-0.451131	-0.091331	0.159509	-0.216987	-0.311019
Symbiodinium microadriaticum	Dinoflagellate	Other Alveolates (Standard Code)	-0.321834	-0.0503309	-0.0987632	-0.132097	-0.115276	-0.124181
Perkinsus marinus	Perkinzoa	Other Alveolates (Standard Code)	0.2212	-0.0644434	-0.00231359	-0.066393	-0.0731709	-0.0362384
Aureococcus anophagefferens	Stramenopiles	Other Eukaryotes (Standard Code)	-0.0139148	-0.0312597	0.0621589	0.287968	0.0990156	-0.033525
Blastocystis hominis	Stramenopiles	Other Eukaryotes (Standard Code)	-0.320643	-0.322687	-0.213739	-0.177015	-0.224265	-0.236521
Ectocarpus siliculosus	Stramenopiles	Other Eukaryotes (Standard Code)	-0.0443249	-0.106942	-0.224881	-0.254598	-0.238561	-0.305442
Hondaea fermentalgiana	Stramenopiles	Other Eukaryotes (Standard Code)	-0.268427	0.0138369	-0.201728	-0.14013	-0.329894	-0.283953
Hyphochytrium catenoides	Stramenopiles	Other Eukaryotes (Standard Code)	0.0646811	-0.0253019	-0.0778336	-0.181722	-0.1416	-0.189218
Nannochloropsis gaditana	Stramenopiles	Other Eukaryotes (Standard Code)	-0.372223	-0.321161	-0.0502402	-0.219038	-0.104463	-0.514217
Phytophthora infestans	Stramenopiles	Other Eukaryotes (Standard Code)	-0.413419	-0.209519	0.0133756	-0.0289403	-0.0978536	-0.0172201
Pseudo-nitzschia multistriata	Stramenopiles	Other Eukaryotes (Standard Code)	-0.134775	-0.319577	-0.372745	-0.29364	-0.249564	-0.380454
Saprolegnia diclina	Stramenopiles	Other Eukaryotes (Standard Code)	-0.250718	-0.273919	-0.151841	-0.0618354	-0.0093433	-0.00034562
Thalassiosira pseudonana	Stramenopiles	Other Eukaryotes (Standard Code)	-0.250031	-0.0907637	-0.0382351	-0.0205372	-0.0654931	-0.106325
Emiliania huxleyi	Haptophyte	Other Eukaryotes (Standard Code)	-0.30412	0.0689223	-0.171526	-0.0655787	-0.126996	-0.241551
Acanthamoeba castellanii	Amoebozoa	Other Eukaryotes (Standard Code)	0.214664	-0.22618	-0.319161	-0.341285	-0.389487	-0.309179
Acytostelium subglobosum	Amoebozoa	Other Eukaryotes (Standard Code)	0.28305	-0.146147	-0.0421584	0.0623623	-0.196911	-0.26159
Cavenderia fasciculata	Amoebozoa	Other Eukaryotes (Standard Code)	-0.0419065	-0.176264	-0.0286084	0.0729169	-0.15319	-0.222929
Dictyostelium discoideum	Amoebozoa	Other Eukaryotes (Standard Code)	-0.206556	-0.123108	-0.0667628	-0.105296	-0.142315	-0.206621
Entamoeba histolytica	Amoebozoa	Other Eukaryotes (Standard Code)	-0.301648	-0.114494	0.11114	-0.0452516	0.00141524	-0.131745
Reticulomyxa filosa	Rhizaria	Other Eukaryotes (Standard Code)	-0.324434	-0.369016	-0.385414	-0.387105	-0.395815	-0.321281
Leishmania braziliensis	Euglenozoa	Other Eukaryotes (Standard Code)	-0.0982689	-0.294213	-0.350183	-0.130053	-0.255433	-0.443113
Leishmania major	Euglenozoa	Other Eukaryotes (Standard Code)	-0.191693	-0.29522	-0.309093	-0.234086	-0.290122	-0.228475
Leptomonas seymouri	Euglenozoa	Other Eukaryotes (Standard Code)	-0.279216	-0.27909	-0.265237	-0.297926	-0.351039	-0.23855
Phytomonas	Euglenozoa	Other Eukaryotes (Standard Code)	-0.0739293	-0.281543	-0.160726	-0.211538	-0.245921	-0.18982
Trypanosoma cruzi	Euglenozoa	Other Eukaryotes (Standard Code)	-0.358242	0.372987	-0.541565	-0.535809	-0.354766	-0.659361
Trichomonas vaginalis	Parabasilid	Other Eukaryotes (Standard Code)	-0.957875	0.12817	-0.348687	-0.38254	-0.443238	-0.17826
Tritrichomonas foetus	Parabasilid	Other Eukaryotes (Standard Code)	-0.422633	-0.165917	-0.116592	-0.121891	-0.0443977	-0.102585
Chondrus crispus	Red Algae	Other Eukaryotes (Standard Code)	-0.266368	-0.188142	-0.248835	-0.176782	-0.233086	-0.174849
Cyanidioschyzon merolae	Red Algae	Other Eukaryotes (Standard Code)	-0.398914	-0.455706	-0.397909	-0.276373	-0.243307	-0.429518
Galdieria sulphuraria	Red Algae	Other Eukaryotes (Standard Code)	-0.0719138	-0.460479	-0.281141	-0.289005	-0.297937	-0.19881
Porphyra umbilicalis	Red Algae	Other Eukaryotes (Standard Code)	-0.221083	-0.180517	-0.329311	-0.275985	-0.20928	-0.290269
Arabidopsis thaliana	Viridiplantae	Other Eukaryotes (Standard Code)	-0.0454758	-0.130195	-0.171653	-0.147034	-0.158097	-0.158801
Brassica oleracea	Viridiplantae	Other Eukaryotes (Standard Code)	-0.0534465	-0.165085	-0.239913	-0.180739	-0.208628	-0.226274
Chlamydomonas reinhardtii	Viridiplantae	Other Eukaryotes (Standard Code)	0.180804	-0.111913	-0.0306262	-0.00973458	0.0486198	-0.0492851
Glycine max	Viridiplantae	Other Eukaryotes (Standard Code)	-0.163559	-0.0999413	-0.133705	-0.131925	-0.166423	-0.201186
Micractinium conductrix	Viridiplantae	Other Eukaryotes (Standard Code)	-0.311587	-0.171284	-0.280055	-0.0892331	0.102286	-0.139198
Ostreococcus sp. 'lucimarinus'	Viridiplantae	Other Eukaryotes (Standard Code)	-0.0938935	-0.0564651	-0.0462459	0.0558875	0.0628213	0.0919367
Phaseolus vulgaris	Viridiplantae	Other Eukaryotes (Standard Code)	-0.205471	-0.0951727	-0.183782	-0.131236	-0.106594	-0.196999
Physcomitrella patens	Viridiplantae	Other Eukaryotes (Standard Code)	-0.311022	-0.206768	-0.270886	-0.303459	-0.229188	-0.302236
Tetrabaena socialis	Viridiplantae	Other Eukaryotes (Standard Code)	-0.376919	-0.219181	-0.0605538	-0.134255	0.0205557	-0.121107
Volvox carteri	Viridiplantae	Other Eukaryotes (Standard Code)	0.088165	-0.210921	-0.123893	-0.125361	-0.149364	-0.286013
Amanita muscaria	Fungi	Other Eukaryotes (Standard Code)	-0.117128	-0.0537217	-0.117262	-0.0834264	-0.0992968	-0.168209
Candida albicans	Fungi	Other Eukaryotes (Standard Code)	-0.189705	-0.0873849	0.0885315	-0.119119	-0.142916	-0.179417
Coccidioides posadasii	Fungi	Other Eukaryotes (Standard Code)	-0.0941692	-0.177159	-0.128238	-0.164984	-0.163284	-0.192374
Cryptococcus neoformans	Fungi	Other Eukaryotes (Standard Code)	-0.16438	-0.200899	-0.047949	-0.0531696	-0.0705002	-0.119739
Fusarium oxysporum	Fungi	Other Eukaryotes (Standard Code)	-0.18532	-0.137417	-0.123449	0.00031684	-0.0414806	-0.128109
Kwoniella heveanensis	Fungi	Other Eukaryotes (Standard Code)	-0.132418	0.0205316	-0.04487	-0.0297287	-0.11918	-0.0646038
Postia placenta	Fungi	Other Eukaryotes (Standard Code)	-0.0921076	-0.108365	-0.192893	-0.183948	-0.142773	-0.188639
Puccinia triticina	Fungi	Other Eukaryotes (Standard Code)	-0.214408	-0.238434	-0.16465	-0.237046	-0.353443	-0.18672
Saccharomyces cerevisiae	Fungi	Other Eukaryotes (Standard Code)	-0.0948403	-0.117188	0.00559913	-0.177867	-0.206109	-0.185841
Schizosaccharomyces pombe	Fungi	Other Eukaryotes (Standard Code)	-0.341788	-0.133036	0.0487481	0.0275831	-0.0334939	-0.0700455
Monosiga brevicollis	Choanoflagellate	Other Eukaryotes (Standard Code)	-0.472532	-0.149281	-0.0516632	-0.201894	-0.165645	-0.284979
Salpingoeca rosetta	Choanoflagellate	Other Eukaryotes (Standard Code)	0.0170224	-0.344689	-0.381551	-0.331519	-0.501229	-0.628585
Anolis carolinensis	Metazoa	Other Eukaryotes (Standard Code)	-0.358394	-0.263598	-0.247372	-0.284399	-0.230922	-0.205347
Apis mellifera	Metazoa	Other Eukaryotes (Standard Code)	-0.176004	-0.0935774	-0.152743	-0.159891	-0.258008	-0.189783
Caenorhabditis elegans	Metazoa	Other Eukaryotes (Standard Code)	-0.283849	-0.258782	-0.0932059	-0.12091	-0.0667651	-0.118169
Daphnia pulex	Metazoa	Other Eukaryotes (Standard Code)	-0.243944	-0.223499	-0.151102	-0.253137	-0.231126	-0.230934
Drosophila melanogaster	Metazoa	Other Eukaryotes (Standard Code)	-0.460723	-0.0262524	-0.0897438	-0.0883984	-0.0136178	-0.118561
Fundulus heteroclitus	Metazoa	Other Eukaryotes (Standard Code)	-0.342676	-0.186246	-0.261574	-0.212724	-0.185285	-0.131788
Homo sapiens	Metazoa	Other Eukaryotes (Standard Code)	-0.280039	-0.153652	-0.201589	-0.206568	-0.173699	-0.153267
Nothobranchius furzeri	Metazoa	Other Eukaryotes (Standard Code)	-0.309196	-0.161995	-0.258004	-0.23558	-0.138369	-0.0773128
Tribolium castaneum	Metazoa	Other Eukaryotes (Standard Code)	-0.208592	-0.179772	-0.0582539	-0.0223006	0.0398678	-0.0543338
Xenopus tropicalis	Metazoa	Other Eukaryotes (Standard Code)	-0.245187	-0.166427	-0.235871	-0.165754	-0.135906	-0.215237
