# Supplementary material for: Selection for tandem stop codons in ciliate species with reassigned stop codons
Source: PLoS One. 2019 Nov 26;14(11):e0225804. doi: 10.1371/journal.pone.0225804 (PMC6879139; doi:10.1371/journal.pone.0225804)
Supplement: S3 Table — (XLSX) [file pone.0225804.s003.xlsx]

## Sheet: StatsPosition_Type1_Tet20
S3. Table. Two-tailed Mann-Whitney non-parametric test comparing stop codon overrepresentation in 3’ UTRs across groups of species using a single composite score for Tetrahymena species*
3' UTR Position	Ciliates vs. Non-ciliate Alveolates	Ciliates vs. Non-alveolates	Ciliates vs. Non-ciliates	Non-ciliates Alveolates vs. Non-alveolates
1	0.000616313	4.12825e-05	3.65544e-05	0.17249
2	0.000616313	4.52911e-05	3.9538e-05	0.490959
3	0.000442284	3.11738e-05	2.66186e-05	0.139991
4	0.000616313	3.42495e-05	3.12143e-05	0.250667
5	0.00214112	9.34536e-05	9.87606e-05	0.139991
6	0.000851795	4.52911e-05	4.27508e-05	0.227247
*. Included in this test are the log(observed/expected) stop codon counts between the different groupings of 5 ciliates (with the former stop codons UAA and UAG reassigned to Gln) and one “composite” ciliate Tetrahymena species, 12 non-ciliate alveolates (all with standard stop codons), and 32 non-alveolate eukaryotes (all with standard stop codons). The “composite” Tetrahymena scores are the ave…
