# Supplementary material for: Selection for tandem stop codons in ciliate species with reassigned stop codons
Source: PLoS One. 2019 Nov 26;14(11):e0225804. doi: 10.1371/journal.pone.0225804 (PMC6879139; doi:10.1371/journal.pone.0225804)
Supplement: S4 Table — (XLSX) [file pone.0225804.s004.xlsx]

## Sheet: S4_Table
S4. Table. Combined SCO scores and observed and expected number of genes containing TSCs in all genomes used in this study.
Organism	Grouping	Number of UTRs	SCO	Observed	Expected
Stentor coeruleus	Ciliate (Standard Code)	34247	0.124044	18582	16414.2
Euplotes octocarinatus	Ciliate (Stop = UAG, UAA)	28836	-0.0661288	10028	10713.6
Ichthyophthirius mutifilis	Ciliate (Stop = UGA)	6852	0.102194	628	566.993
Oxytricha trifallax	Ciliate (Stop = UGA)	24776	0.402444	3849	2573.76
Paramecium tetraurelia	Ciliate (Stop = UGA)	39248	0.40925	4912	3262.3
Pseudocohnilembus persalinus	Ciliate (Stop = UGA)	13176	0.547309	1752	1013.54
Stylonychia lemnae	Ciliate (Stop = UGA)	15741	0.467839	2629	1646.69
Tetrahymena borealis	Ciliate (Stop = UGA)	20342	0.380436	2900	1982.33
Tetrahymena ellioti	Ciliate (Stop = UGA)	20223	0.370775	2470	1704.79
Tetrahymena malaccensis	Ciliate (Stop = UGA)	21694	0.342961	2626	1863.58
Tetrahymena thermophila	Ciliate (Stop = UGA)	26498	0.298687	3046	2259.5
Giardia intestinalis	Diplomonad (Standard Code)	6498	-0.0117367	1779	1800
Giardia muris	Diplomonad (Standard Code)	4650	-0.0770229	1126	1216.16
Spironucleus salmonicida	Diplomonad (Stop = UGA)	8079	-0.0530679	798	841.492
Babesia sp.	Other Alveolates (Standard Code)	3064	-0.0152479	994	1009.27
Cryptosporidium muris	Other Alveolates (Standard Code)	3904	-0.0142475	1774	1799.46
Cryptosporidium parvum	Other Alveolates (Standard Code)	3150	-0.0696468	1258	1348.74
Neospora caninum	Other Alveolates (Standard Code)	6883	-0.568564	911	1608.58
Plasmodium falciparum	Other Alveolates (Standard Code)	5321	-0.317258	2012	2763.19
Plasmodium vivax	Other Alveolates (Standard Code)	5153	-0.273498	955	1255.4
Theileria equi	Other Alveolates (Standard Code)	5328	-0.0845037	1701	1850.99
Theileria orientalis	Other Alveolates (Standard Code)	3924	-0.0857524	1298	1414.22
Toxoplasma gondii	Other Alveolates (Standard Code)	8260	-0.513085	1267	2116.44
Vitrella brassicaformis	Other Alveolates (Standard Code)	22611	-0.148768	4491	5211.37
Symbiodinium microadriaticum	Other Alveolates (Standard Code)	40449	-0.139453	8094	9305.23
Perkinsus marinus	Other Alveolates (Standard Code)	18000	0.00917591	5118	5071.25
Aureococcus anophagefferens	Other Eukaryotes (Standard Code)	7358	0.0669896	1226	1146.56
Blastocystis hominis	Other Eukaryotes (Standard Code)	6001	-0.252082	1584	2038.14
Ectocarpus siliculosus	Other Eukaryotes (Standard Code)	16045	-0.185131	3099	3729.26
Hondaea fermentalgiana	Other Eukaryotes (Standard Code)	11150	-0.19029	2580	3120.77
Hyphochytrium catenoides	Other Eukaryotes (Standard Code)	9512	-0.0796736	2441	2643.44
Nannochloropsis gaditana	Other Eukaryotes (Standard Code)	1778	-0.251104	365	469.187
Phytophthora infestans	Other Eukaryotes (Standard Code)	17517	-0.125697	4571	5183.23
Pseudo-nitzschia multistriata	Other Eukaryotes (Standard Code)	11848	-0.283169	2714	3602.37
Saprolegnia diclina	Other Eukaryotes (Standard Code)	16729	-0.127504	3780	4294.04
Thalassiosira pseudonana	Other Eukaryotes (Standard Code)	9317	-0.0974626	2984	3289.47
Emiliania huxleyi	Other Eukaryotes (Standard Code)	31803	-0.132151	4477	5109.51
Acanthamoeba castellanii	Other Eukaryotes (Standard Code)	13955	-0.193319	2447	2968.87
Acytostelium subglobosum	Other Eukaryotes (Standard Code)	9686	-0.0166473	3169	3222.2
Cavenderia fasciculata	Other Eukaryotes (Standard Code)	12139	-0.0812149	5220	5661.63
Dictyostelium discoideum	Other Eukaryotes (Standard Code)	13091	-0.140458	6234	7174.09
Entamoeba histolytica	Other Eukaryotes (Standard Code)	8016	-0.0802182	3152	3415.27
Reticulomyxa filosa	Other Eukaryotes (Standard Code)	23757	-0.362696	6564	9433.77
Leishmania major	Other Eukaryotes (Standard Code)	8324	-0.256853	1232	1592.8
Leptomonas seymouri	Other Eukaryotes (Standard Code)	8309	-0.284429	1472	1956.29
Phytomonas	Other Eukaryotes (Standard Code)	6372	-0.188306	1772	2139.16
Trypanosoma cruzi	Other Eukaryotes (Standard Code)	16513	-0.258493	3967	5137.17
Leishmania braziliensis	Other Eukaryotes (Standard Code)	8117	-0.250173	1355	1740.16
Trichomonas vaginalis	Other Eukaryotes (Standard Code)	53710	-0.32183	16339	22542.1
Tritrichomonas foetus	Other Eukaryotes (Standard Code)	22975	-0.169791	8154	9662.96
Chondrus crispus	Other Eukaryotes (Standard Code)	9676	-0.215725	2087	2589.47
Cyanidioschyzon merolae	Other Eukaryotes (Standard Code)	4803	-0.366009	724	1043.98
Galdieria sulphuraria	Other Eukaryotes (Standard Code)	6413	-0.257118	1901	2458.37
Porphyra umbilicalis	Other Eukaryotes (Standard Code)	12445	-0.248998	1267	1625.23
Arabidopsis thaliana	Other Eukaryotes (Standard Code)	27517	-0.130173	8675	9881.04
Brassica oleracea	Other Eukaryotes (Standard Code)	43473	-0.171017	12961	15378.4
Chlamydomonas reinhardtii	Other Eukaryotes (Standard Code)	10763	0.0111009	1978	1956.16
Glycine max	Other Eukaryotes (Standard Code)	47347	-0.146765	14529	16825.8
Micractinium conductrix	Other Eukaryotes (Standard Code)	9976	-0.14175	949	1093.52
Ostreococcus sp. 'lucimarinus'	Other Eukaryotes (Standard Code)	6195	-0.000824038	1568	1569.29
Phaseolus vulgaris	Other Eukaryotes (Standard Code)	25473	-0.152725	7582	8833.07
Physcomitrella patens	Other Eukaryotes (Standard Code)	30264	-0.269549	7444	9746.97
Tetrabaena socialis	Other Eukaryotes (Standard Code)	10639	-0.145039	1367	1580.37
Volvox carteri	Other Eukaryotes (Standard Code)	12317	-0.121131	2590	2923.52
Amanita muscaria	Other Eukaryotes (Standard Code)	15650	-0.104268	4165	4622.72
Candida albicans	Other Eukaryotes (Standard Code)	5987	-0.0985595	2370	2615.48
Coccidioides posadasii	Other Eukaryotes (Standard Code)	7223	-0.150427	1833	2130.55
Cryptococcus neoformans	Other Eukaryotes (Standard Code)	6952	-0.111417	2125	2375.45
Fusarium oxysporum	Other Eukaryotes (Standard Code)	20811	-0.104429	5912	6562.77
Kwoniella heveanensis	Other Eukaryotes (Standard Code)	7910	-0.0600831	1966	2087.74
Postia placenta	Other Eukaryotes (Standard Code)	11034	-0.148335	2324	2695.61
Puccinia triticina	Other Eukaryotes (Standard Code)	13455	-0.229702	2536	3190.86
Saccharomyces cerevisiae	Other Eukaryotes (Standard Code)	6003	-0.121104	1985	2240.55
Schizosaccharomyces pombe	Other Eukaryotes (Standard Code)	5123	-0.0857176	1741	1896.82
Monosiga brevicollis	Other Eukaryotes (Standard Code)	8293	-0.214753	1442	1787.44
Salpingoeca rosetta	Other Eukaryotes (Standard Code)	11429	-0.328814	1728	2400.74
Anolis carolinensis	Other Eukaryotes (Standard Code)	16370	-0.267857	3712	4852.18
Apis mellifera	Other Eukaryotes (Standard Code)	9957	-0.166283	3577	4224.11
Caenorhabditis elegans	Other Eukaryotes (Standard Code)	21002	-0.16203	6409	7536.32
Daphnia pulex	Other Eukaryotes (Standard Code)	27051	-0.221452	7387	9218.14
Drosophila melanogaster	Other Eukaryotes (Standard Code)	13848	-0.130775	3877	4418.66
Fundulus heteroclitus	Other Eukaryotes (Standard Code)	20355	-0.222134	4030	5032.42
Homo sapiens	Other Eukaryotes (Standard Code)	18819	-0.195962	3651	4441.37
Nothobranchius furzeri	Other Eukaryotes (Standard Code)	20783	-0.199036	4539	5538.6
Tribolium castaneum	Other Eukaryotes (Standard Code)	12691	-0.0869229	4521	4931.56
Xenopus tropicalis	Other Eukaryotes (Standard Code)	20026	-0.194884	5012	6090.43
